# Supplementary material for: The Polyphenolic Profile and Antioxidant Activity of Five Vegetal Extracts with Hepatoprotective Potential
Source: Plants (Basel). 2022 Jun 24;11(13):1680. doi: 10.3390/plants11131680 (PMC9269044; doi:10.3390/plants11131680)
Supplement: Supplementary file 1 [file plants-11-01680-s001.zip]

Archive with 1 entries (1 files):
- plants-1770440-supplementary.pdf
